# Supplementary material for: What Is on the Menu?—A Quantitative Analysis on Label Format among (Potential) Restaurant Guests and Restaurant Owners
Source: Int J Environ Res Public Health. 2021 Nov 27;18(23):12500. doi: 10.3390/ijerph182312500 (PMC8656631; doi:10.3390/ijerph182312500)
Supplement: Supplementary file 1 [file ijerph-18-12500-s001.zip]

Archive with 2 entries (2 files):
- Supplementary S1_Questionnaires.pdf
- Supplementary S2_Table relation guests' characteristics and label preference.pdf
